# Supplementary material for: The Influence of Bacteria-Inoculated Mineral Fertilizer on the Productivity and Profitability of Spring Barley Cultivation
Source: Plants (Basel). 2023 Mar 8;12(6):1227. doi: 10.3390/plants12061227 (PMC10059695; doi:10.3390/plants12061227)
Supplement: Supplementary file 1 [file plants-12-01227-s001.zip]

Archive with 1 entries (1 files):
- plants-2203091-supplementary.pdf
